# Supplementary material for: Toward Ecologically Relevant Genetics of Interactions Between Host Plants and Plant Growth‐Promoting Bacteria
Source: Adv Genet (Hoboken). 2024 Mar 21;5(3):2300210. doi: 10.1002/ggn2.202300210 (PMC11561803; doi:10.1002/ggn2.202300210)
Supplement: Supplementary file 1 — Supplemental Table 1 [file GGN2-5-2300210-s001.xlsx]

## Sheet: Feuil1
Table S1 : List of the eight GWAS performed on plants in response to PGPB.
Host plant	Number of genotypes	Name and strain of PGPB	Taxonomic affiliation of the PGPB	Growth conditions	Inoculum concentration and application	Measured traits	Heritability*	Enriched genetic pathways**	References
Triticum aestivum	187	Azospirillum baldaniorium Sp245	Bacteria; Pseudomonadota; Alphaproteobacteria; Rhodospirillales; Azospirillaceae; Azospirillum	One day old seedling were transfered of in 50 mL sterile tube with 20 mL of semi-solid medium. 21°C with 16h/8h day/night, 60% hygrometry	100 µL containing 4.107 cells (on each one-day-old seedling)	Seedling colonization	NA	NA	[53]
						ppdC (phenylpyruvate decarboxylase) expression in Azospirillum baldaniorium Sp245
Arabidopsis thaliana	305	Azoarcus olearius DQS-4T	Bacteria; Pseudomonadota; Betaproteobacteria; Rhodocyclales; Zoogloeaceae; Azoarcus	Sterile seeds were sowed on 1/2 MS growth medium, supplemented with 0.5% sucrose. Seedlings of the same size wer transfered on 1/2 MS growth medium. 21°C with 16h/8h day/night	150 µL at 2.105 CFU/mL (5 cm below the root tip of the seedling)	Primary root length	NA	NA	[48]
						Number of lateral roots
						Average of primary root length
						Lateral root number per seedling
						Root weigth
						Fresh weigt
Arabidopsis thaliana	302	Pseudomonas simiae WCS417r	Bacteria; Pseudomonadota; Gammaproteobacteria; Pseudomonadales; Pseudomonadaceae; Pseudomonas	Sterile seeds were sowed on 1/2 MS growth medium, supplemented with 0,5% sucrose. Seedlings of the same size were transfered on 1/2 MS growth medium. 21°C with 16h/8h day/night, light 100 µmol.m².s	240 µL at 2.106 CFU/mL (5 cm below the root tip of the seedling)	Increase in shoot fresh weight	0.28	Secondary metabolism, not assigned, DNA	[46]
						Increase in number of lateral root formed	0.62	Secondary metabolism, transport, RNA, protein, DNA
						Change in primary root length	0.37	miscellaneous, not assigned, DNA
Arabidopsis thaliana	288	Bacillus pumilus TUAT-1	Bacteria; Terrabacteria group; Bacillota; Bacilli; Bacillales; Bacillaceae; Bacillus	Sterile seeds were sowed on 1/2 MS growth medium, supplemented with 0,5% sucrose. Seedlings of the same size were transfered on 1/2 MS growth medium supplemented with 0,5% sucrose. 22°C with 16h/8h day/night	25 µL at 108 CFU/mL (3 cm below the root tip of the seedling)	Root length	NA	Not assigned, DNA	[47]
						Number of roots
						Branched zone
						Total root length
						Total lateral root length
Zea mays	118	Azopirillum brasilense Ab-V5	Bacteria; Pseudomonadota; Alphaproteobacteria; Rhodospirillales; Azospirillaceae; Azospirillum	Semi-controlled greenhouse conditions, in pots with unsterilized loam soil, under nitrogen stress. 22°C to 33°C, with light supplementation to reach 12h of day	Seed flooding with a bacterial suspension at 1.108 CFU/mL (in plastic bag, one bag per each maize genotype. 30 minutes before sowing)	Plant height	No significant phenotypic differences	Nitrogen stress: Anatomical structure morphogenesis, biosynthetic process, carbohydrate metabolic process, cellular protein modification process, DNA metabolic process, generation of precursor metabolites and energy, lipid metabolic process, multicellular organism development, nucleobase-containing compound metabolic process, secondary metabolic process, transport Nitrogen stress + Azospirillum: …	[50]
						Shoot dry mass	No significant phenotypic differences
						Lateral root length	NA
						Axial root length	NA
						Root average diameter	N stress : 0.39 / N stress + Azospirillum : 0.68
						Root volume	N stress : 0.34 / N stress + Azospirillum : 0.67
						Specific root surface area	N stress : 0.42 / N stress + Azospirillum : 0.51
						Root / shoot ratio	N stress : 0.36 / N stress + Azospirillum : 0.66
Zea mays	360	Syncom : Bacillus thuringiensis RZ2MS9 Delftia sp RZ4MS18 Pantoea agglomerans 33.1 Azospirillum brasilense Ab-V5	Bacteria; Terrabacteria group; Bacillota; Bacilli; Bacillales; Bacillaceae; Bacillus; Bacillus cereus group/ Bacteria; Pseudomonadota; Betaproteobacteria; Burkholderiales; Comamonadaceae; Delftia / Bacteria; Pseudomonadota; Gammaproteobacteria; Enterobacterales; Erwiniaceae; Pantoea; Pantoea agglomerans group / Bacteria; Pseudomonadota; Alphaproteobacteria; Rhodospirillales; Azospirillaceae; Azos…	Semi-controlled greenhouse conditions, plants under nitrogen stress. 200 mL of complementary fertilizer whithout nitrogen added twice a week. (~25°C)	1 mL at 108 CFU/mL (in soil, before the sowing)	Plant height	Full model: 0.77 / B+: 0.65 / B-: 0.63 / Delta: 0.08	NA	[51]
						Stalk diameter	Full model: 0.67 / B+: 0.63 / B- : 0.38 / Delta: 0.03
						Root dry mass	Full model: 0.49 / B+: 0.35 / B-: 0.23 / Delta: 0.01
						Root length	Full model: 0.44 / B+: 0.39 / B-: 0.31 / Delta: 0.13
						Root average diameter	Full model: 0.43 / B+: 0.21 / B-: 0.42 / Delta: 0.14
						Lateral root volume	Full model: 0.61 / B+: 0.54 / B-: 0.32 / Delta: 0.00
						Axial root volume	Full model: 0.44 / B+: 0.39 / B-: 0.34 / Delta: 0.14
						Root angle	Full model: 0.34 / B+: 0.12 / B-: 0.29 / Delta: 0.03
						Root convex hull area	Full model: 0.47 / B+: 0.32 / B-: 0.31 / Delta: 0.08
						Shoot dry mass	Full model: 0.43 / B+: 0.23 / B-: 0.20 / Delta: 0.00
						Shoot / root ratio	Full model: 0.51 / B+: 0.25 / B-: 0.44 / Delta: 0.11
Zea mays	360	Syncom : Bacillus thuringiensis RZ2MS9 Delftia sp RZ4MS18 Pantoea agglomerans 33.1 Azospirillum brasilense Ab-V5	Bacteria; Terrabacteria group; Bacillota; Bacilli; Bacillales; Bacillaceae; Bacillus; Bacillus cereus group / Bacteria; Pseudomonadota; Betaproteobacteria; Burkholderiales; Comamonadaceae; Delftia / Bacteria; Pseudomonadota; Gammaproteobacteria; Enterobacterales; Erwiniaceae; Pantoea; Pantoea agglomerans group / Bacteria; Pseudomonadota; Alphaproteobacteria; Rhodospirillales; Azospirillaceae; Azo…	Semi-controlled greenhouse conditions, plants under nitrogen stress. 200 mL of complementary fertilizer whithout nitrogen added twice a week. (~25°C)	1mL at 108 CFU/mL (in soil, before the sowing)	Plant height	B+: 0.61 / B-: 0.57	NO3- transporter, plant develoopment in stress condition, kernel size, transcription factor reponse to abiotic stress, nitrogen assimilation, autophagy, plant defense and stress tolerance, aflatoxin contamination, ear weight	[52]
						Stalk diameter	B+: 0.60 / B-: 0.39
						Shoot dry mass	B+: 0.30 / B-: 0.28
						Hyperspectral waveslengths	B+ (Mean): 0.45 / B- (Mean): 0.44
						Hyperspectral indices	B+ (Mean): 0.40 / B- (Mean): 0.43
Arabidopsis thaliana	162	Pseudomonas siliginis OTU_6_Psi_1	Bacteria; Pseudomonadota; Gammaproteobacteria; Pseudomonadales; Pseudomonadaceae; Pseudomonas	Plants sowed on MS medium, in 48 well-plates, under in vitro conditions. 21°C with 10h/14h day/night, ~80 µmol.m².s, 60% hygrometry	5 µL at 3.9x108 CFU/mL (at seed stage)	Growth rate at 14 dai	Mock: 0.80 / P. siliginis: 0.80	cell wall, miscellaneous	[49]
						Growth rate at 21 dai	Mock: 0.79 / P. siliginis: 0.80	Co-factor and vitamine metabolism, nucleotide metabolism, not assigned, DNA
						Growth rate at 28 dai	Mock: 0.82 / P. siliginis: 0.81	miscellaneous
* Heritabilities values estimated in various conditions. N, Nitrogen ; B-, without bacterial treatment ; B+, with bacterial treatment ; Delta, difference between treatments B+ and B-, Full model: see [54].
** Enriched genetic pathways listed in the publication (white cells) or analyzed in this review on the basis of the list of genes found in the supplementary material of the publication. We identified the enriched pathways based on the classification using the SuperViewer tool of the university of Toronto website (http://bar.utoronto.ca/ntools/cgibin/ntools_classification_superviewer.cgi), with a …
NA: Not Available.
